# Supplementary material for: Genome-Wide Comprehensive Analysis of the GASA Gene Family in Populus
Source: Int J Mol Sci. 2021 Nov 15;22(22):12336. doi: 10.3390/ijms222212336 (PMC8624709; doi:10.3390/ijms222212336)
Supplement: Supplementary file 1 [file ijms-22-12336-s001.zip]

Archive with 1 entries (1 files):
- ijms-1405267-supplementary.pdf
